# Supplementary material for: How does digital transformation improve new product development performance from the perspective of resource orchestration?—Analysis based on configuration
Source: PLoS One. 2023 Nov 29;18(11):e0291652. doi: 10.1371/journal.pone.0291652 (PMC10686455; doi:10.1371/journal.pone.0291652)
Supplement: S1 Data — (XLSX) [file pone.0291652.s001.xlsx]

## Sheet: Sheet1
num		name	数字化投入额	SZHZL	YFRYZB	YFTRZB	ZLSQ	QYGM	GGXL	QYNL	增加zl			Outcome	variable:	y
1	000070	特发信息	6.98937e+07	71	19.22	6.56	521	2773	1	22	66
2	000790	华神科技	1.97604e+06	9	21.17	1.98	105	647	1	33	14			Conditions	tested:
3	000830	鲁西化工	3.85746e+08	6	12.86	3.53	203	12414	1	23	1				Consistency	Coverage
4	002097	山河智能	7.32806e+07	51	14.81	3.55	956	5989	1	22	99			A1	0.735479	0.687765
5	002169	智光电气	2.71155e+07	74	24.45	6.81	720	1922	1	16	24			~A1	0.336976	0.322806
6	002292	奥飞娱乐	5.07537e+07	16	19.69	7.41	5000	3794	1	28	424			A2	0.688383	0.667467
7	002301	齐心集团	1.62485e+08	214	17.14	1.24	446	2748	0	21	15			~A2	0.398563	0.36838
8	002329	皇氏集团	4.31379e+07	49	6.12	2.71	13	2782	1	20	1			B1	0.719237	0.684558
9	002335	科华数据	4.40191e+08	281	26.06	6.43	1286	3703	1	22	242			~B1	0.408163	0.384113
10	002543	万和电气	5.13965e+07	46	17.99	3.8	2285	4370	1	18	232			B2	0.65288	0.643976
11	002708	光洋股份	1.04043e+07	29	14.94	3.88	335	3575	1	27	39			~B2	0.467274	0.42501
12	002722	金轮股份	1.53625e+07	16	7.4	0.76	27	2216	1	17	1			C1	0.667311	0.649659
13	002726	龙大美食	1.48967e+07	2	0.9	0.04	9	6766	1	18	3			~C1	0.401522	0.369691
14	002786	银宝山新	6.68209e+07	19	16.16	6.76	646	5099	0	21	93			C3	0.551081	0.536977
15	002848	高斯贝尔	5.29036e+06	60	12.3	8.19	336	1942	1	20	5			~C3	0.562432	0.517414
16	600501	航天晨光	4.17508e+07	83	4.38	22.56	629	2105	1	22	99
17	600843	上工申贝	6.51599e+06	86	4.56	7.6	38	3339	1	27	6			Outcome	variable:	~y
18	603037	凯众股份	6.32132e+06	10	8.66	25.2	101	497	1	21	12
19	603228	景旺电子	1.1426e+08	21	4.8	10.35	373	14469	1	28	35			Conditions	tested:
20	603326	我乐家居	1.31032e+07	61	3.62	10.37	268	2671	1	15	97				Consistency	Coverage
21	603378	亚士创能	1.53805e+07	16	2.5	10.3	206	5061	1	12	32			A1	0.365007	0.37999
22	603690	至纯科技	1.55905e+07	10	14.5	16.32	181	1471	1	21	42			~A1	0.700076	0.746602
23	605196	华通线缆	4.94348e+06	10	3.6	10.46	192	2018	0	19	18			A2	0.386159	0.416837
24	000819	岳阳兴长	7.42583e+06	4	3.75	0.61	17	639	1	32	1			~A2	0.69194	0.711982
25	002255	海陆重工	8.24961e+06	6	12.83	6.12	238	1278	0	22	30			B1	0.412138	0.436699
26	002452	长高电新	5.15345e+06	31	17.24	17.24	211	1491	0	16	34			~B1	0.7023	0.73578
27	002741	光华科技	2.77344e+07	5	17.61	4.69	127	1289	1	42	17			B2	0.432151	0.47454
28	600363	联创光电	9.2506e+07	76	7.51	4.73	105	6125	1	23	19			~B2	0.675778	0.684277
29	603050	科林电气	5.3462e+06	77	41.77	5.73	191	2164	0	22	49			C1	0.385074	0.417352
30	600965	福成股份	9.66501e+06	6	2.13	1.3	36	2399	0	24	8			~C1	0.676754	0.693685
31	002008	大族激光	6.32632e+07	98	34.06	8.79	5000+	15460	1	21	1202			C3	0.528799	0.573631
32	000901	航天科技	5.67096e+07	114	15.59	6.28	486	6372	1	23	71			~C3	0.573164	0.587013
33	000977	浪潮信息	1.9776e+08	187	40.45	4.22	5000+	7421	1	24	383
34	002152	广电运通	5.68448e+07	382	7.75	11.4	1511	27622	1	23	158
35	002528	英飞拓	7.93539e+07	210	20.24	7.23	366	993	1	22	49
均值			6.41894e+07	69.6	14.2503	7.29	550.424	4732.11		22.4857	103.457
0.05			5.09046e+06	4.7	2.389	0.715	15.4	644.6		15.7	1
0.1			5.3127e+06	6	3.608	1.264	28.8	1107		16.4	1.8
0.2			7.24386e+06	9.8	4.524	3.366	102.6	1487		18.8	7.6
0.25			8.95731e+06	10	5.46	3.675	105	1932		20	13
0.3			1.09441e+07	16	7.422	3.948	159.4	2035.4		21	15.4
0.5			2.77344e+07	46	14.5	6.43	238	2773		22	34
0.7			6.19795e+07	75.6	17.536	8.072	462	4922.8		23	70
0.75			6.83573e+07	80	18.605	9.545	521	5544		23.5	95
0.8			7.44953e+07	88.4	19.8	10.354	639.2	6174.4		24.6	99
0.9			1.43195e+08	200.8	25.416	14.352	1220	10416.8		28	238
0.95			2.54156e+08	234.1	35.977	18.836	1820.6	14766.3		32.3	395.3
